# Supplementary material for: Mapping of lymphatic filariasis in loiasis areas: A new strategy shows no evidence for Wuchereria bancrofti endemicity in Cameroon
Source: PLoS Negl Trop Dis. 2019 Mar 8;13(3):e0007192. doi: 10.1371/journal.pntd.0007192 (PMC6436748; doi:10.1371/journal.pntd.0007192)
Supplement: S1 File — (XLSX) [file pntd.0007192.s001.xlsx]

## Sheet: Yagoua-1
Village Name	Village Number	Individuals Tested	FTS +	FTS -	FTS Invalid	Monoplex +	Monoplex -	Monoplex Invalid	Biplex +	Biplex -	Biplex Invalid	Ov16 +	Ov16 -	Ov16 invlaid	FTS+%	Monoplex+%	Biplex+%	OV16+%	MF +%
Kourou-Bello	41	101	3	98	0	0	101	0	0	101	0	1	100	0	2.9703	0	0	0.990099	0
Widigue	42	100	0	100	0	0	100	0	0	100	0	0	100	0	0	0	0	0	0
Dana	43	100	0	100	0	0	100	0	0	100	0	0	100	0	0	0	0	0	0
Bougaye	44	100	0	100	0	0	100	0	0	100	0	0	100	0	0	0	0	0	1
Djondong	45	99	2	97	0	0	99	0	0	99	0	0	99	0	2.0202	0	0	0	0
Datcheka- Golompoui	46	100	0	100	0	0	100	0	0	100	0	0	100	0	0	0	0	0	0
Datcheka - Takreo	47	100	0	100	0	0	100	0	1	99	0	0	100	0	0	0	1	0	0
Tchatibali	48	100	0	100	0	0	100	0	1	99	0	0	100	0	0	0	1	0	0
Dongrosse	49	100	0	100	0	0	100	0	0	100	0	0	100	0	0	0	0	0	0
Golonghini	50	100	0	100	0	0	100	0	0	100	0	0	100	0	0	0	0	0	0

## Sheet: Nwa-2
Village Name	Village Number	Individuals Tested	FTS +	FTS -	FTS Invalid	Monoplex +	Monoplex -	Monoplex Invalid	Biplex +	Biplex -	Biplex Invalid	Ov16 +	Ov16 -	Ov16 invlaid	FTS+%	Monoplex+%	Biplex+%	OV16+%	MF +%
Ntem	31	100	0	96	4	0	100	0	0	100	0	27	73	0	0	0	0	27	11
Nwanti	32	100	1	99	0	0	100	0	0	100	0	20	80	0	1	0	0	20	18
Kurt	33	100	2	98	0	0	100	0	0	100	0	29	71	0	2	0	0	29	3
Nking	34	100	1	99	0	0	100	0	1	99	0	26	74	0	1	0	1	26	11
Nwat	35	100	2	97	1	0	100	0	0	100	0	15	85	0	2	0	0	15	4
Nguri	36	100	0	98	2	0	100	0	1	99	0	22	78	0	0	0	1	22	12
Mbiripkwa	37	100	0	100	0	0	100	0	0	100	0	23	77	0	0	0	0	23	5
Lih	38	100	1	99	0	0	100	0	1	99	0	50	50	0	1	0	1	50	2
Ngomko	39	100	0	100	0	1	99	0	1	99	0	35	65	0	0	1	1	35	4
Jator	40	100	0	99	1	0	99	1	0	100	0	41	59	0	0	0	0	41	7

## Sheet: Nguelemendouga-3
Village Name	Village Number	Individuals Tested	FTS +	FTS -	FTS Invalid	Monoplex +	Monoplex -	Monoplex Invalid	Biplex +	Biplex -	Biplex Invalid	Ov16 +	Ov16 -	Ov16 invlaid	FTS+%	Monoplex+%	Biplex+%	OV16+%	MF +%
Nka,Hd	26	136	1	134	1	1	133	2	1	134	1	1	134	1	0.735294	0.735294	0.735294	0.735294	34.5588
Elono	27	64	1	62	1	0	64	0	0	63	1	0	63	1	1.5625	0	0	0	43.75
Miambo	28	102	1	101	0	1	101	0	1	99	2	0	100	2	0.980392	0.980392	0.980392	0	71.5686
Kagnol 2	29	83	2	79	2	0	83	0	0	83	0	0	83	0	2.40964	0	0	0	37.3494
Bika	30	99	3	95	1	0	99	0	0	99	0	2	97	0	3.0303	0	0	2.0202	19.1919

## Sheet: Doumé-4
Village Name	Village Number	Individuals Tested	FTS +	FTS -	FTS Invalid	Monoplex +	Monoplex -	Monoplex Invalid	Biplex +	Biplex -	Biplex Invalid	Ov16 +	Ov16 -	Ov16 invlaid	FTS+%	Monoplex+%	Biplex+%	OV16+%	MF +%
Ngola Mbele	11	100	1	98	1	0	100	0	0	100	0	3	97	0	1	0	0	3	27
Grand-Pol	12	100	2	97	1	0	100	0	0	100	0	0	100	0	2	0	0	0	36
Doumaintang	13	100	1	94	5	1	98	1	0	100	0	0	100	0	1	1	0	0	41
Kongsimbang	14	100	3	93	4	1	99	0	2	98	0	2	98	0	3	1	2	2	38
Bamekok	15	101	4	94	3	0	101	0	0	101	0	0	101	0	3.9604	0	0	0	87.1287

## Sheet: Yokadouma-5
Village Name	Village Number	Individuals Tested	FTS +	FTS -	FTS Invalid	Monoplex +	Monoplex -	Monoplex Invalid	Biplex +	Biplex -	Biplex Invalid	Ov16 +	Ov16 -	Ov16 invlaid	FTS+%	Monoplex+%	Biplex+%	OV16+%	MF +%
Badekok	16	100	2	96	2	0	100	0	0	100	0	0	100	0	2	0	0	0	33
Bangué	17	124	2	122	0	0	124	0	1	123	0	1	123	0	1.6129	0	0.806452	0.806452	31.4516
Masséa	18	104	0	104	0	0	104	0	0	104	0	0	104	0	0	0	0	0	24.0385
Biwala 2	19	113	0	113	0	0	113	0	0	113	0	0	113	0	0	0	0	0	31.8584
Mparo	20	93	0	92	1	0	93	0	0	93	0	0	93	0	0	0	0	0	20.4301
Ngoundi-1	21	71	3	68	0	2	66	3	1	70	0	0	71	0	4.22535	2.8169	1.40845	0	35.2113
Disso	22	109	6	103	0	0	109	0	0	109	0	0	109	0	5.50459	0	0	0	34.8624
Ngarisso	23	105	3	102	0	0	104	1	0	105	0	0	105	0	2.85714	0	0	0	27.619
Momzopia	24	93	1	92	0	0	90	3	0	92	1	0	92	1	1.07527	0	0	0	37.6344
Zokboulanebone	25	104	1	102	1	0	104	0	2	102	0	0	104	0	0.961538	0	1.92308	0	15.3846

## Sheet: Lomié-6
Village Name	Village Number	Individuals Tested	FTS +	FTS -	FTS Invalid	Monoplex +	Monoplex -	Monoplex Invalid	Biplex +	Biplex -	Biplex Invalid	Ov16 +	Ov16 -	Ov16 invlaid	FTS+%	Monoplex+%	Biplex+%	OV16+%	MF +%
Long	1	100	0	100	0	0	100	0	1	99	0	12	88	0	0	0	1	12	21
Nomedjoh	2	100	1	99	0	0	100	0	1	99	0	7	93	0	1	0	1	7	31
Zoadiba	3	100	1	99	0	0	100	0	0	100	0	1	99	0	1	0	0	1	7
Bizam	4	100	0	100	0	0	98	2	0	99	1	4	96	0	0	0	0	4	27
Bosquet	5	100	0	97	3	0	100	0	0	100	0	4	96	0	0	0	0	4	13
Ngoyla	6	100	0	99	1	2	98	0	1	99	0	7	93	0	0	2	1	7	30
Zoulabot 1-Ngoyla	7	100	0	100	0	0	100	0	0	100	0	9	91	0	0	0	0	9	34
Mbalam 1	8	100	0	100	0	1	99	0	1	99	0	10	90	0	0	1	1	10	51
Nkondong 1	9	100	1	99	0	1	99	0	1	99	0	11	89	0	1	1	1	11	26
Zoulabot Ii	10	100	0	100	0	0	100	0	0	100	0	11	89	0	0	0	0	11	29
